# Supplementary material for: Vein Network and Climatic Factors Predict the Leaf Economic Spectrum of Desert Plants in Xinjiang, China
Source: Plants (Basel). 2023 Jan 28;12(3):581. doi: 10.3390/plants12030581 (PMC9920464; doi:10.3390/plants12030581)
Supplement: Supplementary file 1 [file plants-12-00581-s001.zip]

Archive with 1 entries (1 files):
- plants-2171077-supplementary.pdf
